# Supplementary material for: Prevalence of schistosomiasis and its association with anemia among pregnant women: a systematic review and meta-analysis
Source: Parasit Vectors. 2021 Mar 2;14:133. doi: 10.1186/s13071-021-04642-4 (PMC7923606; doi:10.1186/s13071-021-04642-4)
Supplement: Supplementary file 1 — Additional file 1. Characteristics of all studies included in this systematic review and meta-analysis of the prevalence of schistosomiasis during pregnancy. [file 13071_2021_4642_MOESM1_ESM.xlsx]

## Sheet: Sheet1
Authors	Publication years	Country	Type of study	Diagnostic methods	Age range Or Mean age* years	intensity of infection	standard error	Infection	Mansoni	haematobium	guineensis	types	Total Pregnant	number of anemic women with infection	number of anemic women without infection	hemogblin in women with infection	SD of	hemogblin in women without infection	SD
Adewale et al.,	2018	Nigeria	Cross-sectional	Direct wet mount and Kato-Katz	18-42 y			1	1			0	120	1	NA	NA		NA
Ahenkorah et al.,	2018	Ghana	Cross-sectional	Direct smear and concentration	NR			1	1			0	400	2	251	NA		NA
Ajanga et al.,	2006	Tanzania	Cross-sectional	Direct wet mount and Kato-Katz	NR	131.6		617	617			0	972			NA		NA
Alem et al.,	2013	Ethiopia	Cross-sectional	Direct smear and concentration	18->34 y			2	2			0	384
Anchang-Kimbi et al.,	2017	Cameroon	Cross-sectional	urine filtration				117	0	117	0	1	250	117	73	9.5 ± 1.6	1.6	9.5 ± 1.4	1.4
Ayoya et al.,	2006	Malawi	Cross-sectional	urine filtration				30	0	30	0	1	131	20	41	15 <110g/L , 2 < 70g/L	101 ± 17	<110g/L	113 ± 13
Bolka et al.,	2019	Ethiopia	Cross-sectional	Direct smear and concentration	18->35 y			8	8			0	349	6	104	NA		NA
Coulibaly et al.,	2017	Cote d Ivoire	Prospective	Direct smear and concentration	NR			9	9			0	331
Derso et al.,	2016	Ethiopia	Cross-sectional	Direct smear, Concentration technique and modified	15-44 y	NA		11	11			0	384	NA	NA	NA		NA
Egwunyenga et al.,	2001	Nigeria	Cross-sectional	Direct smear and concentration	NR			28	28			0	816	NA	NA	NA		NA
Eyo et al.,	2012	Nigeria	Cross-sectional	urine filtration				41	0	41	0	1	172	NA	NA
Fairley et al.,	2013	Kenya	Cross-sectional	Urine in				213	0	213	0	1	696	NA	NA
Feleke et al.,	2018	Ethiopia	Cross-sectional	Direct smear and concentration	16->25 y			136	136			0	783
Fuseini et al.,	2009	Uganda	Cross-sectional	Parasitological	16-45 y			37	37			0	300	NA	NA	NA		NA
Gadoth et al.,	2020	Congo	Cross-sectional			10.8		64	0	64	0	1	367
Gedefaw et al.,	2015	Ethiopia	Cross-sectional	Direct smear and concentration	15-49 y			2	2			0	363	NA	NA
Kawai et al.,	2009	Tanzania	Cross-sectional	Direct smear and concentration	24.7			14	14			0	971
Kefiyalew et al.,	2014	Ethiopia	Cross-sectional	Direct smear and concentration	18-37 y			6	6			0	258	NA
Khalid et al.,	2012	Sudan	Cross-sectional	Direct wet mount and Kato-Katz				38	38			0	292
Kihara et al.,	2015	Kenya	Cross-sectional	urine filtration		51.2	2020-12-05	58	0	58		1	158
Mombo-Ngoma et al.,	2016	Gabon	Cross-sectional	urine samples				103	0	103	0	1	1115
Muhangi et al.	2007	Uganda	Cross-sectional	Direct wet mount and Kato-Katz	14-≥35 y			458	458			0	2507	NA	NA
Murenjekwa et al.,	2020	Zimbabwe	Cross-sectional	urine microscopy				119		119		1	4437	NA	NA
Ndyomugyenyi et al.,	2008	Uganda	Cross-sectional	Direct smear and concentration	23.5 y			31	31			0	832
Ouédraogo et al.,	2012	Malawi	Cross-sectional	Direct smear, concentration and Kato-Katz	<20-≥20 y			2	2			0	989	NA
Oyeyemi et al.,	2017	Nigeria	Cross-sectional	urine filtration				52	0	52	0	1	261
Salawu et al.,	2013	Nigeria	Cross-sectional	urine filtration				65	0	65	0	1	313
Siegrist et al.,	1994	Ghana	Cross-sectional	urine filtration				9	0	9	0	1	200
Tay et al.,	2017	Uganda	Cross-sectional	Direct smear and concentration	15-49 y			45	28	17		2	375	34	215
Thigpen et al.,	2011	Malawi	Cross-sectional	Direct wet mount and Kato-Katz	20.1 y			21	21			0	848	NA
Tonga et al.,	2019	Cameroon	Cross-sectional	Kato-Katz/Formol-Ether concentration and centrifugation	(≤ 20 years	54	2	94	79	14	1	2	282	68	134	10.02 ± 1.28	± 1.28	10.05 ± 1.21	± 1.21
Wepnje et al.,	2019	Cameroon	Cross-sectional	iltration/microscopy				82	0	82	0	0	368	NA
								2514					21024

## Sheet: Sheet2
Authors	prevlence	Publication years	Contery	Type of study	Diagnostic methods	Age range Or Mean age* years	intensity of infection	standared error	Infection	Mamsonia	hematobium	guineensis	types	Total Pregnant	number of anemic women with infection	number of anemic women without infection	number of women without infection	hemogblin in women with infection	SD of	hemogblin in women without infection	SD
Ahenkorah et al.,	0	2018	Ghana	Cross-sectional	Direct smear and concentration	NR			1	1			0	400	2	251	399	NA		NA
Bolka et al.,	0.02	2019	Ethiopia	Cross-sectional	Direct smear and concentration	18->35 y			8	8			0	349	6	104	341	NA		NA
Ayoya et al.,	0.23	2006	Malawi	Cross-sectional	urine filtration				30	0	30	0	1	131	20	41	101	15 <110g/L , 2 < 70g/L	101 ± 17	<110g/L	113 ± 13
Tay et al.,	0.12	2017	Uganda	Cross-sectional	Direct smear and concentration	15-49 y			45	28	17		2	375	34	215	330
Tonga et al.,	0.33	2019	Cameroon	Cross-sectional	Kato-Katz/Formol-Ether concentration and centrifugation	(≤ 20 years	54	2	94	79	14	1	2	282	68	134	188	10.02 ± 1.28	± 1.28	10.05 ± 1.21	± 1.21
Anchang-Kimbi et al.,	0.47	2017	Cameroon	Cross-sectional	urine filtration				117	0	117	0	1	250	117	73	133	9.5 ± 1.6	1.6	9.5 ± 1.4	1.4
